# Supplementary material for: Autocrine Neuromodulation and Network Activity Patterns in the Locus Coeruleus of Newborn Rat Slices
Source: Brain Sci. 2022 Mar 25;12(4):437. doi: 10.3390/brainsci12040437 (PMC9024645; doi:10.3390/brainsci12040437)
Supplement: Supplementary file 1 [file brainsci-12-00437-s001.zip]

Archive with 1 entries (1 files):
- brainsci-1610401-supplementary.avi
